# Supplementary material for: Functional Deficiency of Interneurons and Negative BOLD fMRI Response
Source: Cells. 2023 Mar 6;12(5):811. doi: 10.3390/cells12050811 (PMC10000915; doi:10.3390/cells12050811)
Supplement: Supplementary file 1 [file cells-12-00811-s001.zip]

Archive with 1 entries (1 files):
- cells-2178193-supplementary.pdf
